# Supplementary material for: Multi-Cell-Type Openness-Weighted Association Studies for Trait-Associated Genomic Segments Prioritization
Source: Genes (Basel). 2022 Jul 8;13(7):1220. doi: 10.3390/genes13071220 (PMC9323627; doi:10.3390/genes13071220)
Supplement: Supplementary file 1 [file genes-13-01220-s001.zip]

Archive with 1 entries (1 files):
- genes-1749182-supplementary.pdf
